# Supplementary material for: Molecular Evolution of Lysine Biosynthesis in Agaricomycetes
Source: J Fungi (Basel). 2021 Dec 31;8(1):37. doi: 10.3390/jof8010037 (PMC8779187; doi:10.3390/jof8010037)
Supplement: Supplementary file 1 [file jof-08-00037-s001.zip]

Archive with 1 entries (1 files):
- jof-1510459-SI -supple-final.pdf
